# Supplementary material for: Utilization of Palliative Care Screening Tool to Early Identify Patients with COVID-19 Needing Palliative Care: A Cohort Study
Source: Int J Environ Res Public Health. 2022 Jan 18;19(3):1054. doi: 10.3390/ijerph19031054 (PMC8834527; doi:10.3390/ijerph19031054)
Supplement: Supplementary file 1 [file ijerph-19-01054-s001.zip]

Archive with 1 entries (1 files):
- ijerph-1479271-supplementary.pdf
